# Supplementary material for: Conversion of stem cells from apical papilla into endothelial cells by small molecules and growth factors
Source: Stem Cell Res Ther. 2021 May 3;12:266. doi: 10.1186/s13287-021-02350-5 (PMC8091697; doi:10.1186/s13287-021-02350-5)
Supplement: Supplementary file 3 — Additional file 3. [file 13287_2021_2350_MOESM3_ESM.txt]

US	[C]	UK	[C]
-----
analyzed	0	analysed	2
analyzer	0	analyser	1
analyzes	0	analyses	1
arbor	1	arbour	0
behaviors	0	behaviours	1
center	3	centre	0
characterization	2	characterisation	0
characterize	1	characterise	0
characterized	2	characterised	0
colored	0	coloured	1
gage	0	gauge	1
hematoxylin	0	haematoxylin	1
hypothesize	1	hypothesise	0
hypothesized	1	hypothesised	0
labeled	0	labelled	1
localized	2	localised	0
optimized	1	optimised	0
organization	1	organisation	0
overemphasized	1	overemphasised	0
signaling	0	signalling	10
stabilization	1	stabilisation	0
toward	0	towards	2
utilized	2	utilised	0
visualization	1	visualisation	0
while	2	whilst	0
-----
